# Supplementary material for: Synthesis and Characterization of Polyvinylpyrrolidone-Modified ZnO Quantum Dots and Their In Vitro Photodynamic Tumor Suppressive Action
Source: Int J Mol Sci. 2021 Jul 28;22(15):8106. doi: 10.3390/ijms22158106 (PMC8347431; doi:10.3390/ijms22158106)
Supplement: Supplementary file 1 [file ijms-22-08106-s001.zip]

Archive with 1 entries (1 files):
- ijms-1301794-supplementary.pdf
